# Supplementary material for: Preliminary Characterization of Skin Microbiota and Mycobiota in Atopic Dermatitis by Metagenomic and Culture-Based Analyses
Source: Life (Basel). 2026 Apr 20;16(4):690. doi: 10.3390/life16040690 (PMC13117316; doi:10.3390/life16040690)
Supplement: Supplementary file 1 [file life-16-00690-s001.zip]

Archive with 1 entries (1 files):
- life-4185599-supplementary.pdf
